# Supplementary material for: Robotic Horizons in Plastic Surgery: A Look Toward the Future
Source: J Clin Med. 2026 Jan 12;15(2):602. doi: 10.3390/jcm15020602 (PMC12841632; doi:10.3390/jcm15020602)
Supplement: Supplementary file 1 [file jcm-15-00602-s001.zip]

Archive with 1 entries (1 files):
- jcm-4004217-supplementary.pdf
